# Supplementary material for: Posttraumatic stress disorder and associated factors in the aftermath of the 2015 earthquake in Nepal: A systematic review and meta-analysis
Source: PLoS One. 2025 Feb 3;20(2):e0310233. doi: 10.1371/journal.pone.0310233 (PMC11790126; doi:10.1371/journal.pone.0310233)
Supplement: S3 Appendix — (XLSX) [file pone.0310233.s003.xlsx]

## Sheet: Dataset
Author	Year	Study Design	district	Quetionnaire	Time after Earthquake(in months)	Sample size	PTSD cases	Gender				Literate		Illiterate		Marital Status				Child		Adult				Ethinicity						Religion						Prior trauma				Disease history				Bereavement
								Male		Female						Maried		Not Married				Young and middle (upto 59)		Old (60 and above)		Brahmin/ Chhetri		Janajati		Dalit		Hindu		Buddhist		Christian		Yes		No		Yes		No		Yes		No
								With	Without	With	Without	With	Without	With	Without	With	Without	With	Without	With	Without	With	Without	With	Without	With	Without	With	Without	With	Without	With	Without	With	Without	With	Without	With	Without	With	Without	With	Without	With	Without	With	Without	With	Without
Radha Acharya Pandey	2019	Cross sectional descriptive	Gorkha, Dolkha, Sindhupalchowk, Bhaktapur	PCL-C, OSSS-3	3years	1076	203	68	402	135	471	132	725	71	148	179	706	18	147			167	784	36	89
Sanju silwal	2021	Longitudinal	Kathmandu, Sindhulpalchowk	CPSS	18 months	515	134
Sabina Wagle	2020		Lalitpur	SQD		362	117
Ishwari Adhikarki Baral		Cross-sectional descriptive	Nuwakot	PTSD checklist 5	10 months	291	24.1	31	135	39	86	5	31	65	190							51	189	19	32
Negi BS	2018			PCL-C	6 months	305	44	62	116	72	55
Sharma A	2019	Cross-sectional	Dhading, Chitwan	CPSS	1 year	409	177	67	115	110	117																																			1	4	176	228
Shrestha R	2015	Cross Sectional	Kathmandu	PCL5	2 months	64	17.1	1	24	10	29					2	19	9	34																			7	21	4	22					3	19	8	34
Acharya S	2018	Cross sectional	Kathmandu	CPSS	12 months	800	409	193	191	216	200									409	391					50	50					275	296	101	62	18	17
Jessica S Schwind	2019		Phulpingdanda	PCL- C			9
J C kane	2018	Stratified multi-stage cluster sampling design	Kathmandu, Gorkha, Sindhupalchowk	PCL-C	4 month	513	5.2
Harsha Raj Dahal	2018	Cross Sectional	Dhading	PCL C		535	18.5	34	254	65	182	49	409	50	126	9	101	65	319			76	408	23	28							47	328	14	49	38	59					20	37	79	399	60	44	39	392
Tsuyoshi Hatori	2022	Cross scetional	Kathmandu valley	PCL S	6	201	15.9	12	99	20	70	21	145	9	18					1	9	25	147	6	11	8	45	19	106	5	16															6	25	26	144
Prakash Thapa	2018	Cross sectional	Bhumlichaur Area of Gorkha District	PTSD 8	14	198	27	15	59	38	86					30	110	23	35			36	65	17	80																	5	12	48	133
Jessica S Schwind	2018	Cross sectional	Phulpingdanda, Nepal	CPSS	1 yr	62	4.84
Laxmi Gautam	2021	Cross sectional	Sindhupalchowk		4 yrs	331	71	26	111	43	146									6	23	62	209	3	28	9	28	24	112	4	14															54	124	17	134
Chapagai M	2017	Cross sectional	Kathmandu		from april 2015 to mid sep. 2015	108	9	4	52	5	47
D Sharma	2017	Cross sectional	Kathmandu			300	10
Ganesh Amgain	2017	Cross sectional	Kavre	PTSD Checklist DSM IV		169	51	20	74	31	44
Durga Mishra	2017	Cross sectional	Kathmandu	PCL-5	June 1 to September 30, 2015	140	38	18	44	20	58
T Thapa	2017	Cross sectional	Bhaktapur	PCL C		289	3	78	59	85	67
Sharma G			Gorkha			229	22.31
[truncated: 38 more columns]
